# Supplementary material for: The DmeRF System Is Involved in Maintaining Cobalt Homeostasis in Vibrio parahaemolyticus
Source: Int J Mol Sci. 2022 Dec 27;24(1):414. doi: 10.3390/ijms24010414 (PMC9820535; doi:10.3390/ijms24010414)
Supplement: Supplementary file 1 [file ijms-24-00414-s001.zip]

Archive with 1 entries (1 files):
- ijms-2017428-supplementary.pdf
